# Supplementary material for: Isotopic systematics of zircon indicate an African affinity for the rocks of southernmost India
Source: Sci Rep. 2020 Mar 25;10:5421. doi: 10.1038/s41598-020-62075-y (PMC7096460; doi:10.1038/s41598-020-62075-y)
Supplement: Supplementary file 1 — Supplementary Tables [file 41598_2020_62075_MOESM1_ESM.xls]

## Sheet: Table S1
Table S1: SHRIMP U-Pb zircon analyses
Spot	% 206Pbc	ppm U	ppm Th	232Th/238U	(1) 206Pb/238U Age		(1) 207Pb/206Pb Age		% Disc	(1) 238U/206Pb*	±%	(1) 207Pb*/206Pb*	±%	(1) 207Pb*/235U	±%	(1) 206Pb*/238U	±%	err corr
Sample IND12-004A
124A-13.1	0.0113792	960.809	66.7336	0.0717476	539.902	6.4351	565.698	14.3386	709.04	11.447	1.24251	0.0589621	0.658455	0.710206	1.4062	0.0873595	1.24251	0.883595
124A-15.1	0.106989	434.92	143.637	0.341159	541.805	6.3158	647.833	25.8442	277.205	11.405	1.21537	0.0612445	1.20324	0.74041	1.71024	0.0876806	1.21537	0.710643
124A-14.1	0.0592057	191.417	84.7198	0.457198	544.595	9.65491	501.261	37.946	542.819	11.3441	1.8488	0.0572522	1.72354	0.695861	2.52758	0.0881513	1.8488	0.731451
124A-7.1	0.0468311	724.455	81.4174	0.116093	558.62	7.33196	620.477	17.8422	586.118	11.0471	1.3702	0.0604712	0.826918	0.754746	1.60039	0.0905213	1.3702	0.856168
124A-9.1	0.0365194	322.198	184.705	0.592183	564.983	12.8571	529.29	81.32	205.885	10.9172	2.37684	0.0579875	3.71136	0.732357	4.40722	0.0915983	2.37684	0.539307
124A-11.1	0.0320942	715.941	64.0678	0.0924406	574.732	9.66441	569.444	17.8527	797.069	10.7238	1.75762	0.0590637	0.820345	0.759404	1.93964	0.0932505	1.75762	0.906159
124A-2.1	0.216397	922.199	88.7374	0.0993991	579.035	6.27432	579.012	21.6749	552.527	10.6405	1.13297	0.0593241	0.997588	0.768724	1.50957	0.0939805	1.13297	0.750526
124A-1.1	0.360636	1258.51	52.4434	0.0430461	581.11	7.2324	579.153	35.5322	1008.07	10.6008	1.30152	0.059328	1.63541	0.771654	2.0901	0.0943326	1.30152	0.622708
124A-10.1	0.0269533	816.564	64.9482	0.0821632	586.394	8.25414	580.611	24.9368	802.864	10.5009	1.4726	0.0593678	1.14802	0.779518	1.86722	0.09523	1.4726	0.788659
124A-12.1	0.0329567	969.452	92.78	0.0988618	591.053	7.81148	579.775	14.7008	537.047	10.4143	1.38314	0.059345	0.67669	0.785697	1.5398	0.0960218	1.38314	0.898259
124A-8.1	0.160979	125.506	113.552	0.934606	592.307	14.3659	535.007	90.5465	421.618	10.3912	2.53855	0.0581391	4.13647	0.77144	4.85331	0.096235	2.53855	0.523055
124A-6.1	0.0112986	904.711	43.4576	0.04962	602.227	6.49149	573.467	40.29	1285.78	10.2121	1.12905	0.059173	1.85262	0.798933	2.16955	0.0979232	1.12905	0.520408
124A-3.1	-0.00718733	1418.75	47.9086	0.0348826	626.386	6.56932	602.234	12.1643	1207.46	9.79953	1.10054	0.0599628	0.562051	0.843681	1.23576	0.102046	1.10054	0.890582
Spot	% 206Pbc	ppm U	ppm Th	232Th/238U	(1) 206Pb/238U Age		(1) 207Pb/206Pb Age		% Disc	(1) 238U/206Pb*	±%	(1) 207Pb*/206Pb*	±%	(1) 207Pb*/235U	±%	(1) 206Pb*/238U	±%	err corr
Sample IND12-004B
124B-13.2	0.291429	459.051	52.5415	0.118234	514.634	6.29195	513.499	51.5287	-0.229837	12.0329	1.27206	0.0575717	2.34539	0.659691	2.66814	0.0831057	1.27206	0.476758
124B-16.1	0.0566053	264.508	28.7602	0.112319	1007.79	42.1334	1524.12	122.968	36.5563	5.90963	4.5161	0.0948007	6.52479	2.21183	7.93524	0.169215	4.5161	0.569119
124B-15.1	0.0894105	447.169	51.2187	0.11832	1467.41	87.944	1919.33	77.6075	26.2926	3.91202	6.70114	0.117552	4.32768	4.14313	7.9771	0.255622	6.70114	0.840047
124B-7.1	0.0553268	166.007	63.9222	0.397764	1515.83	59.9599	1812.9	72.1904	18.3718	3.77232	4.43887	0.110819	3.97427	4.05051	5.95805	0.265089	4.43887	0.74502
124B-14.1	0.0699604	362.827	33.3359	0.0949101	1539.91	18.2298	1910.63	10.0881	21.7875	3.70611	1.33084	0.116983	0.56197	4.35215	1.44462	0.269825	1.33084	0.921235
124B-8.1	0.0561194	1648.67	58.1935	0.0364621	1543.44	46.7835	1825.73	74.0959	17.3712	3.69659	3.40845	0.111606	4.08557	4.16281	5.32066	0.27052	3.40845	0.640606
124B-18.1	0.0746868	403.995	60.7731	0.155395	1701.07	62.3655	1951.88	44.0512	14.6069	3.31159	4.17123	0.119709	2.46592	4.98414	4.84561	0.30197	4.17123	0.860826
124B-9.1	0.0492725	804.125	214.649	0.275744	1742.47	29.4531	2054.81	50.2167	17.3285	3.22209	1.92904	0.126853	2.84478	5.4283	3.43714	0.310358	1.92904	0.561232
124B-20.2	0.13954	375.217	34.9458	0.0962084	1839.58	47.6835	1997.79	39.5832	9.09744	3.02803	2.9795	0.122834	2.22772	5.59316	3.72024	0.330247	2.9795	0.800889
124B-12.1	-2.14964e-18	379.466	36.801	0.100181	1850.4	87.7374	1939.34	74.8193	5.27383	3.00767	5.45455	0.118872	4.1821	5.44943	6.87328	0.332483	5.45455	0.793587
124B-3.1	0.185454	1316.26	114.028	0.0894892	1914.01	47.328	2084.17	28.6622	9.43021	2.89273	2.85794	0.128984	1.62914	6.14793	3.28967	0.345695	2.85794	0.868763
124B-10.1	0.057901	384.154	52.7552	0.14186	1995.02	67.8198	2039.51	83.019	2.5356	2.757	3.95257	0.125759	4.69481	6.28932	6.1371	0.362713	3.95257	0.644045
124B-4.1	0.174285	405.215	211.597	0.539418	2038.8	28.0495	2170.46	31.2427	7.07172	2.68817	1.60479	0.1355	1.793	6.94998	2.40628	0.372	1.60479	0.666916
124B-13.1	0.00914142	1075.3	533.495	0.512511	2081.08	41.201	2041.28	13.0068	-2.28183	2.62448	2.31652	0.125885	0.735698	6.61352	2.43054	0.381028	2.31652	0.953089
124B-19.1	0.0168536	414.841	147.997	0.368528	2091.03	47.42	2006.47	36.2771	-4.93609	2.60988	2.65544	0.123436	2.04372	6.52113	3.35084	0.38316	2.65544	0.792469
124B-7.2	0.00668046	472.079	75.2308	0.164619	2097.25	82.5535	2064.82	96.5965	-1.8404	2.6008	4.61123	0.127575	5.47844	6.76329	7.16078	0.384496	4.61123	0.643957
124B-11.1	0.046278	206.841	105.314	0.525958	2137.71	61.0473	2034.23	48.4891	-5.97946	2.54315	3.35535	0.125384	2.74045	6.79786	4.33226	0.393213	3.35535	0.774505
Spot	% 206Pbc	ppm U	ppm Th	232Th/238U	(1) 206Pb/238U Age		(1) 207Pb/206Pb Age		% Disc	(1) 238U/206Pb*	±%	(1) 207Pb*/206Pb*	±%	(1) 207Pb*/235U	±%	(1) 206Pb*/238U	±%	err corr
Sample IND12-005B
125B-6.2	1.48873	32.1554	37.5339	1.20579	529.394	11.2241	389.491	273.028	-37.4202	11.6838	2.20842	0.0544447	12.163	0.642499	12.3619	0.0855885	2.20842	0.178647
125B-19.1	1.13293	32.4204	37.3113	1.18884	549.377	11.5494	460.231	232.546	-20.2089	11.2411	2.19312	0.0561988	10.4881	0.689315	10.7149	0.0889589	2.19312	0.204679
125B-11.2	1.73667	22.7659	22.2946	1.01161	549.723	14.2897	498.695	409.433	-10.6754	11.2338	2.71185	0.0571855	18.5887	0.701878	18.7854	0.0890173	2.71185	0.144359
125B-10.1	0.0435972	1215.73	224.597	0.19084	570.256	7.49281	566.46	13.5099	-0.700168	10.8118	1.37291	0.0589828	0.62048	0.752192	1.50661	0.0924916	1.37291	0.911257
125B-9.1	0.0433614	1021.13	363.899	0.36813	592.428	6.89732	587.701	14.9143	-0.841873	10.389	1.21856	0.059562	0.687436	0.79049	1.39909	0.0962556	1.21856	0.870966
125B-8.1	0.0924653	859.211	307.638	0.369863	594.817	8.67214	559.308	27.41	-6.64641	10.3453	1.52625	0.0587895	1.25736	0.783531	1.97747	0.0966619	1.52625	0.771819
125B-2.1	0.0421977	543.366	70.4797	0.13399	597.83	14.505	520.061	23.1553	-15.6594	10.2907	2.54052	0.057744	1.05512	0.77368	2.75091	0.0971747	2.54052	0.923518
125B-1.1	0.0405563	1054.52	154.12	0.150974	603.847	6.03879	542.581	26.9736	-11.8296	10.1834	1.04762	0.0583407	1.23384	0.789916	1.6186	0.0981992	1.04762	0.64724
125B-11.1	0.0701615	456.696	98.3313	0.222415	604.278	11.8542	568.102	50.0621	-6.67117	10.1758	2.0551	0.0590273	2.29987	0.799809	3.08429	0.0982726	2.0551	0.666312
125B-17.1	0.0728816	462.533	211.758	0.472931	1286.71	17.8289	1791.96	61.7703	31.0626	4.52663	1.52851	0.109551	3.39188	3.3369	3.72038	0.220915	1.52851	0.410848
125B-5.1	0.00531007	833.665	329.892	0.408771	1411.38	33.4921	1909.76	51.6033	29.0169	4.0857	2.64226	0.116926	2.87432	3.94591	3.90426	0.244756	2.64226	0.676763
125B-6.1	0.760759	480.185	79.5104	0.171047	1750.95	101.986	1970.33	102.407	12.705	3.20428	6.65144	0.120953	5.74503	5.20461	8.78903	0.312083	6.65144	0.756789
125B-13.1A	0.0591638	1186.39	922.405	0.803147	1786.42	30.2227	1902.35	23.3577	6.97427	3.13162	1.93702	0.116445	1.29988	5.12687	2.33276	0.319323	1.93702	0.830358
125B-15.1	0.116266	206.903	115.276	0.575536	1791.7	36.0098	2045.63	32.872	14.2054	3.12106	2.30203	0.126196	1.86025	5.57497	2.95971	0.320404	2.30203	0.77779
125B-18.1	0.00820448	1410.46	561.609	0.411315	1911.77	27.4475	1982.34	21.5449	4.11266	2.89664	1.65911	0.121771	1.21036	5.79629	2.05369	0.345227	1.65911	0.80787
125B-4.1	0.00975422	334.229	112.324	0.347158	1923.46	55.9327	2065.25	55.0153	7.93619	2.8763	3.36329	0.127606	3.12033	6.11699	4.58783	0.347669	3.36329	0.73309
125B-14.1	0.0119343	1062.2	398.364	0.387414	1926.64	25.9465	1989.27	16.344	3.64136	2.87081	1.55798	0.122246	0.918926	5.87128	1.80879	0.348334	1.55798	0.861338
125B-7.1	0.0217942	794.623	794.254	1.03252	1963.09	17.9661	2008.47	4.69617	2.62064	2.80915	1.0616	0.123575	0.264626	6.06537	1.09409	0.35598	1.0616	0.970309
125B-16.1	0.0982849	276.843	204.521	0.76314	1985.74	27.3279	1964.12	8.92914	-1.27873	2.77199	1.59904	0.120533	0.50056	5.99535	1.67555	0.360752	1.59904	0.954334
Spot	% 206Pbc	ppm U	ppm Th	232Th/238U	(1) 206Pb/238U Age		(1) 207Pb/206Pb Age		% Disc	(1) 238U/206Pb*	±%	(1) 207Pb*/206Pb*	±%	(1) 207Pb*/235U	±%	(1) 206Pb*/238U	±%	err corr
Sample IND12-006A
126A-12.1	0.497472	148.277	52.9138	0.368635	524.851	6.7468	570.705	97.304	8.36584	11.7892	1.33851	0.0590979	4.47215	0.691179	4.66816	0.0848237	1.33851	0.286732
126A-10.2	0.155729	592.683	53.3892	0.0930532	540.095	11.8891	516.683	28.8627	-4.72376	11.4427	2.2948	0.0576552	1.31443	0.694723	2.64459	0.0873921	2.2948	0.867735
126A-7.1	0.938138	248.04	124.23	0.517374	852.718	15.1209	1513.28	60.8857	46.549	7.07087	1.89313	0.0942574	3.22599	1.83799	3.74045	0.141425	1.89313	0.506123
126A-2.1	0.0516187	468.675	120.095	0.2647	1476.49	49.4538	1783.14	73.3747	19.2245	3.88511	3.74762	0.109022	4.02471	3.86914	5.49936	0.257393	3.74762	0.681465
126A-14.1	0.362445	559.55	141.653	0.261509	1499.12	50.6736	1904.08	63.1504	23.8077	3.8195	3.78848	0.116557	3.51511	4.20758	5.16804	0.261815	3.78848	0.73306
126A-11.1	0.109627	619.549	126.683	0.211224	1502.78	43.0145	1889.82	78.0043	22.9332	3.80906	3.20891	0.115636	4.33453	4.18579	5.39307	0.262532	3.20891	0.595006
126A-16.1	0.0495361	306.878	128.46	0.432417	1643.23	40.4117	1999.61	55.6436	20.1665	3.44423	2.78602	0.122959	3.13226	4.92233	4.19202	0.290341	2.78602	0.664603
126A-9.1	0.143119	347.49	78.2847	0.232721	1657.15	56.0875	1873.4	106.363	13.0807	3.41145	3.83822	0.114587	5.89872	4.63124	7.03752	0.29313	3.83822	0.545393
126A-18.1	0.210138	182.993	85.5481	0.482922	1763.95	19.7873	2021.48	13.1767	14.5487	3.17731	1.28223	0.124485	0.743615	5.40204	1.48225	0.314732	1.28223	0.865054
126A-17.1	0.0168702	578.739	135.827	0.24244	1775.76	36.4918	2088.32	22.8074	17.104	3.15315	2.35101	0.129289	1.29696	5.65349	2.68503	0.317143	2.35101	0.875601
126A-13.1	0.0284718	725.953	313.382	0.445929	1800.57	22.3349	1992.89	5.56343	11.0529	3.10345	1.42172	0.122495	0.31293	5.44222	1.45575	0.322222	1.42172	0.976623
126A-4.1	0.0426443	592.884	106.436	0.185447	1825.85	53.5266	2001.17	68.8375	10.0533	3.05421	3.36633	0.123067	3.87567	5.55579	5.13352	0.327417	3.36633	0.655756
126A-3.1	0.217465	623.874	213.011	0.3527	1870.87	38.4563	2112.69	54.3516	13.1757	2.96984	2.36822	0.131096	3.09925	6.08636	3.90049	0.336719	2.36822	0.607159
126A-15.1	0.0288408	359.243	107.556	0.309277	1925.72	24.3347	1990.14	39.0586	3.74321	2.87238	1.46179	0.122306	2.19625	5.87094	2.63825	0.348143	1.46179	0.554078
126A-8.1	0.195928	430.17	124.465	0.298886	2092.04	24.9689	2029.91	40.8457	-3.58493	2.6084	1.39764	0.125079	2.30732	6.61166	2.69762	0.383377	1.39764	0.518102
126A-5.1	0.0352906	511.133	138	0.278898	2113.84	88.0572	2002.99	75.5388	-6.49451	2.5769	4.886	0.123194	4.25386	6.59162	6.47829	0.388064	4.886	0.754211
Spot	% 206Pbc	ppm U	ppm Th	232Th/238U	(1) 206Pb/238U Age		(1) 207Pb/206Pb Age		% Disc	(1) 238U/206Pb*	±%	(1) 207Pb*/206Pb*	±%	(1) 207Pb*/235U	±%	(1) 206Pb*/238U	±%	err corr
Sample IND12-006B
126B-7.1	0.137677	668.493	78.006	0.12054	741.181	8.01768	1087.94	57.6262	33.723	8.20707	1.14512	0.0757299	2.87543	1.27227	3.09506	0.121846	1.14512	0.369984
126B-11.1	0.0506048	890.173	49.1274	0.0570098	771.984	19.8145	1349	27.5584	45.3453	7.86043	2.72346	0.0864829	1.42785	1.517	3.07506	0.12722	2.72346	0.885661
126B-16.1	0.185827	805.329	44.21	0.0567085	798.806	26.4377	1393.21	15.0881	45.3193	7.58039	3.51894	0.0884932	0.786542	1.60961	3.60577	0.131919	3.51894	0.975919
126B-6.1	0.053829	1082.24	63.3249	0.0604438	852.487	21.4215	1469.38	58.2093	44.7733	7.07291	2.68263	0.0920968	3.06609	1.79534	4.074	0.141385	2.68263	0.658477
126B-13.1	0.0439207	1099.49	51.103	0.0480124	876.721	8.96224	1540.9	134.511	46.0471	6.8642	1.09333	0.0956497	7.15316	1.9213	7.23623	0.145683	1.09333	0.151092
126B-9.1	0.0708669	942.228	57.3483	0.0628732	890.863	17.1729	1458.14	17.9947	41.6122	6.74766	2.06393	0.0915536	0.946407	1.87078	2.27057	0.148199	2.06393	0.908992
126B-17.1	0.299037	425.713	25.2368	0.0612376	895.092	39.7849	1459.28	21.9475	41.3663	6.71353	4.76051	0.0916082	1.15448	1.88142	4.89849	0.148953	4.76051	0.971831
126B-2.1	0.0164464	982.709	60.935	0.0640534	902.786	16.4351	1398.26	69.0769	37.9402	6.65224	1.95094	0.0887265	3.60347	1.83902	4.0977	0.150325	1.95094	0.476106
126B-5.1	0.125293	890.11	52.2382	0.0606241	914.807	9.42161	1566.13	44.7828	44.5555	6.55857	1.10471	0.0969439	2.38943	2.03804	2.63244	0.152472	1.10471	0.41965
126B-20.1	0.123257	1110.78	59.9045	0.0557096	937.375	46.6731	1436.63	67.846	37.3047	6.3892	5.34991	0.0905251	3.55788	1.95355	6.42495	0.156514	5.34991	0.832677
126B-3.1	0.0588504	990.113	56.0365	0.0584637	1033.67	38.0445	1616.46	35.875	38.9742	5.74978	3.98349	0.0995913	1.92675	2.3882	4.42499	0.17392	3.98349	0.900225
126B-10.1	0.178832	1062.87	55.0603	0.0535132	1055.77	23.0271	1573.38	55.8679	35.6263	5.61952	2.36455	0.0973198	2.98373	2.38783	3.80706	0.177951	2.36455	0.621095
126B-4.1	0.0746192	756.974	42.6051	0.0581408	1068.53	21.5765	1584.66	50.4595	35.3051	5.54678	2.19125	0.0979081	2.69886	2.43377	3.47641	0.180285	2.19125	0.63032
126B-8.1	0.0129364	1130.79	55.6776	0.0508628	1132.62	27.1248	1601.1	50.091	31.8717	5.20623	2.61142	0.0987738	2.6849	2.61589	3.74542	0.192077	2.61142	0.69723
126B-1.1	0.326808	1053.76	67.8977	0.0665603	1187.44	34.1141	1724.51	30.0903	34.0559	4.94416	3.14562	0.105584	1.63849	2.94447	3.54677	0.202259	3.14562	0.886897
126B-19.1	0.0380689	1362.96	433.128	0.328272	1250.53	33.4542	1741.15	39.8178	30.9615	4.67111	2.94308	0.106546	2.1727	3.14499	3.65819	0.214082	2.94308	0.804518
126B-18.1	0.0942107	350.146	92.0506	0.271568	1393.7	69.0246	1814.24	109.237	25.7457	4.1434	5.50726	0.110901	6.01476	3.69047	8.1552	0.241348	5.50726	0.675307
126B-14.1	0.028275	457.852	138.37	0.312189	1831.96	19.5663	2012.83	56.9171	10.3161	3.04251	1.22699	0.123879	3.20885	5.61391	3.43544	0.328676	1.22699	0.357157
126B-22.1	0.109251	1040.83	258.124	0.256181	1955.09	129.985	2065.33	42.8809	6.18567	2.82249	7.70762	0.127612	2.43212	6.23391	8.08224	0.354297	7.70762	0.953649
126B-15.1	0.341476	680.629	152.237	0.231053	2046.01	50.671	2028.82	42.3693	-0.989075	2.67713	2.89035	0.125002	2.39309	6.43795	3.75246	0.373535	2.89035	0.770253
Spot	% 206Pbc	ppm U	ppm Th	232Th/238U	(1) 206Pb/238U Age		(1) 207Pb/206Pb Age		% Disc	(1) 238U/206Pb*	±%	(1) 207Pb*/206Pb*	±%	(1) 207Pb*/235U	±%	(1) 206Pb*/238U	±%	err corr
Sample IND12-006C
126C-23.1	0.688078	71.9891	176.434	2.53172	519.98	10.0619	479.542	144.683	-8.77773	11.9041	2.01415	0.0566912	6.54718	0.656628	6.84999	0.0840044	2.01415	0.294036
126C-8.2	0.769165	53.2145	156.477	3.03753	524.452	9.11589	270.875	182.97	-97.4997	11.7985	1.80984	0.0516709	7.98093	0.603839	8.18357	0.0847566	1.80984	0.221155
126C-4.1	0.275245	79.6174	185.794	2.41059	525.809	7.90966	643.082	102.973	18.9875	11.7668	1.56647	0.0611092	4.79036	0.716062	5.03998	0.084985	1.56647	0.310808
126C-18.1	0.0806765	431.418	70.6266	0.16911	877.355	20.7973	1804.5	92.3927	54.8657	6.85889	2.53542	0.110309	5.08122	2.21746	5.67866	0.145796	2.53542	0.446482
126C-19.1	0.878178	858.129	215.053	0.258876	1101.71	42.134	1685.22	64.7563	37.6199	5.36552	4.16052	0.103355	3.50869	2.65595	5.4425	0.186375	4.16052	0.76445
126C-2.1	0.16367	678.461	156.934	0.238942	1132.6	28.4246	1656.11	58.9603	34.4278	5.20631	2.73659	0.10174	3.1828	2.69441	4.19752	0.192074	2.73659	0.651955
126C-14.1	0.0274632	1377.14	182.944	0.137228	1155.75	30.9597	1776.07	36.1784	38.0961	5.0926	2.92605	0.1086	1.9827	2.94031	3.53453	0.196363	2.92605	0.827848
126C-13.1	0.0796185	625.033	143.937	0.237887	1195.68	48.4034	1749.94	162.556	34.6551	4.90686	4.43521	0.107059	8.87978	3.0083	9.9258	0.203796	4.43521	0.446836
126C-3.1	0.0841525	380.014	158.284	0.430266	1273.68	13.5661	1748.2	87.1385	29.8772	4.57772	1.1738	0.106957	4.759	3.22153	4.90162	0.218449	1.1738	0.239472
126C-8.1	0.0684323	1709.29	181.405	0.109631	1287.78	32.0667	1837.57	62.836	32.9605	4.52248	2.74707	0.112337	3.46971	3.4249	4.42553	0.221118	2.74707	0.620733
126C-10.1	0.0440836	881.539	350.374	0.410574	1453.33	47.2182	1856.11	44.2813	24.2097	3.95438	3.62895	0.113495	2.45065	3.95729	4.37892	0.252884	3.62895	0.828731
126C-16.1	0.0702661	309.666	39.6401	0.132233	1493.45	46.8388	1796.88	34.398	18.9009	3.83576	3.5136	0.109847	1.88998	3.94857	3.98966	0.260705	3.5136	0.880676
126C-9.1	0.0351412	839.643	129.835	0.159734	1625.71	38.4999	1875.84	44.223	15.0737	3.48628	2.67934	0.114742	2.45325	4.53796	3.63281	0.286838	2.67934	0.737539
126C-20.1	0.00696968	456.886	82.1168	0.185662	1750.39	81.4777	1966.48	147.168	12.5387	3.20545	5.31536	0.120692	8.25241	5.19149	9.81607	0.311969	5.31536	0.541495
126C-17.1	0.0381518	695.043	277.867	0.412977	1757.79	65.2791	1974.92	72.8306	12.552	3.19004	4.24301	0.121265	4.08798	5.24132	5.89192	0.313476	4.24301	0.72014
126C-7.1	0.0357034	783.67	482.965	0.636624	1788.59	20.0961	1970.6	18.3915	10.5696	3.12728	1.28664	0.120971	1.0318	5.33355	1.64925	0.319767	1.28664	0.780133
126C-5.1	0.0376967	477.532	268.393	0.58059	1808.34	17.4762	1987.23	5.87622	10.317	3.08818	1.1083	0.122106	0.330306	5.45175	1.15647	0.323815	1.1083	0.958345
126C-12.1	0.318944	770.891	106.914	0.143266	1851.31	56.2254	1864.59	86.6399	0.819441	3.00599	3.49401	0.114029	4.79981	5.23032	5.93686	0.332669	3.49401	0.588528
126C-15.1	-0.0131683	386.673	204.861	0.547289	1966.46	19.3954	2023.6	6.23805	3.27592	2.80357	1.14438	0.124634	0.352124	6.12953	1.19733	0.356688	1.14438	0.955777
126C-6.1	0.0260699	282.133	138.218	0.506072	2028.51	49.6553	2205.47	57.065	9.34549	2.70409	2.85318	0.138255	3.28753	7.04957	4.35298	0.36981	2.85318	0.655453
	Errors are 1-sigma; Pbc and Pb* indicate the common and radiogenic portions, respectively.
	(1) Common Pb corrected using measured 204Pb.

## Sheet: Table S2
Table S2 LA-ICP-MS zircon REE analyses
Arakakulam
	04a - 1	04a - 2	04a - 3	04a - 4		4B-1.1	4B-2.1	4B-3.1	4B-5.1	4B-6.1	4B-7.2	4B RIM - 1	4B RIM - 2	4B RIM - 9	4B RIM - 11
La	0.067	0.0025	0.0073	0.0145		0.0021	0.026	0.152	0.028	0.0327	0.0054	0.0018	0.0049	0.128	0.0129
Ce	3.86	4.06	3.32	2.91		9.6	4.62	16.5	5.16	14.25	2.74	3.06	2.75	3.03	2.83
Pr	0.109	0.0411	0.0329	0.062		0.098	0.073	0.361	0.048	0.151	0.0204	0.08	0.068	0.09	0.083
Nd	1.06	0.76	0.576	0.894		2.1	0.82	3.41	0.71	2.35	0.38	1.33	1.35	1.55	1.14
Sm	2.28	2.91	1.83	2.6		3.4	1.99	5.86	1.89	4.7	1.22	3.53	3.63	3.7	2.89
Eu	0.305	0.181	0.142	0.178		0.92	0.503	0.97	0.431	1.152	0.038	0.083	0.09	0.1	0.095
Gd	13.85	17.8	12.1	13.7		12.5	13.9	25.5	14.57	18.5	9.25	17.5	18.03	16.1	14.03
Tb	4.16	5.27	3.65	3.81		3.6	5.99	8.4	6.05	5.35	3.51	5.61	5.09	4.35	3.71
Dy	32.9	38.2	28.1	28.9		41	85	97	85.6	60.3	44.5	51.5	42.4	37.8	33.4
Ho	5.86	6.8	4.87	4.96		14.4	35.9	35.6	34.3	22.2	17.7	12.67	10.14	8.67	6.2
Tm	15.15	16.9	11.4	13.1		71	194	174	172	105.2	98.5	36.7	27.6	23.8	16.8
Er	2.11	2.32	1.6	1.85		14.9	43.2	37.5	36.9	21.8	22	4.13	3.19	2.7	2.16
Yb	14.1	12.71	8.26	11.6		136	416	333	353	207	213	23.2	19	17	12.1
Lu	1.82	1.64	1.126	1.84		30.6	91	66.7	69.9	44.2	43.9	3.33	2.93	2.29	1.69
LaN	0.285471	0.0106519	0.0311035	0.061781		0.00894759	0.11078	0.647635	0.119301	0.139327	0.0230081	0.00766937	0.0208777	0.545377	0.0549638
CeN	6.3992	6.73077	5.50398	4.82427		15.9151	7.65915	27.3541	8.55438	23.624	4.54244	5.07294	4.55902	5.02321	4.69164
PrN	1.22334	0.461279	0.369248	0.695847		1.09989	0.819304	4.05163	0.538721	1.69473	0.228956	0.897868	0.763187	1.0101	0.931538
NdN	2.34306	1.67993	1.27321	1.97613		4.64191	1.81256	7.53758	1.56941	5.19452	0.839965	2.93988	2.98408	3.42617	2.51989
SmN	15.4997	19.7825	12.4405	17.6751		23.1135	13.5282	39.8368	12.8484	31.9511	8.29368	23.9973	24.6771	25.153	19.6465
EuN	5.44643	3.23214	2.53571	3.17857		16.4286	8.98214	17.3214	7.69643	20.5714	0.678571	1.48214	1.60714	1.78571	1.69643
GdN	70.4476	90.5392	61.5463	69.6846		63.5809	70.7019	129.705	74.1099	94.0997	47.0498	89.0132	91.7091	81.8922	71.3632
TbN	114.601	145.179	100.551	104.959		99.1736	165.014	231.405	166.667	147.383	96.6942	154.545	140.22	119.835	102.204
DyN	135.558	157.396	115.781	119.077		168.933	350.227	399.67	352.699	248.455	183.354	212.196	174.701	155.748	137.618
HoN	105.396	122.302	87.5899	89.2086		258.993	645.683	640.288	616.906	399.281	318.345	227.878	182.374	155.935	111.511
TmN	95.343	106.356	71.7432	82.4418		446.822	1220.89	1095.03	1082.44	662.052	619.887	230.963	173.694	149.78	105.727
ErN	87.1901	95.8678	66.1157	76.4463		615.702	1785.12	1549.59	1524.79	900.826	909.091	170.661	131.818	111.57	89.2562
YbN	86.7692	78.2154	50.8308	71.3846		836.923	2560	2049.23	2172.31	1273.85	1310.77	142.769	116.923	104.615	74.4615
LuN	74.8971	67.4897	46.3374	75.7202		1259.26	3744.86	2744.86	2876.54	1818.93	1806.58	137.037	120.576	94.2387	69.5473
YbN/GdN	1.23168	0.863885	0.825895	1.0244		13.1631	36.2083	15.7992	29.312	13.5372	27.8592	1.60391	1.27493	1.27748	1.04342
Eu/Eu*	0.126739	0.0585949	0.068545	0.0727698		0.379	0.213276	0.204332	0.177014	0.326399	0.0245222	0.0262302	0.0276174	0.0333638	0.0372802
Kozhikodupothai
	6B 1.1	6B 2.1	6B 3.1	6B 4.1	6B 5.1	6B 6.1	6B 7.1	6B 8.1	6B 9.1	6B 10.1	6B 11.1	6B 13.1	6B 14.1	6B 16.1	6B 17.1	6B 18.1	6B 19.1	6B 20.1
La	0.104	0.031	0.084	0.039	0.079	0.023	-0.000169	0.018	0.186	0.081	0.042	0.0083	0.034	0.056	0.116	0.0142	0.095	0.085
Ce	0.89	0.71	1.24	0.8	0.86	0.97	0.8	0.64	1.41	1.09	0.82	0.6	3.05	0.66	1.42	1.96	6.76	0.9
Pr	0.046	0.057	0.14	0.083	0.044	0.041	0.0035	0.023	0.187	0.153	0.0222	0.0192	0.159	0.028	0.244	0.0245	0.231	0.0289
Nd	0.61	0.66	1.61	1.05	0.47	0.81	0.254	0.368	1.49	1.13	0.439	0.447	2.81	0.37	1.73	0.45	2.26	0.318
Sm	3.57	2.45	2.73	2.86	2.26	3.81	0.92	1.83	2.84	2.78	2.2	2.18	6.49	1.29	2.12	2.54	3.55	1.52
Eu	0.113	0.149	0.31	0.198	0.064	0.168	0.031	0.056	0.289	0.318	0.082	0.085	0.284	0.047	0.4	0.075	0.273	0.047
Gd	25.9	16.4	17.6	16.6	14.7	25.7	7.27	14.8	17.8	17.73	15.6	16.8	34.5	9.99	11.21	19.5	21	11.4
Tb	8.68	5.22	5.55	5.14	4.89	8.33	2.61	4.76	5.56	5.45	4.63	5.26	11.34	3.25	3.49	6.9	8	3.76
Dy	72.7	43.9	47.8	43.5	39.6	69	23.8	43.1	48.8	46.8	41.5	45.2	145.8	31.4	31.2	78.3	119	37.4
Ho	17.7	11.63	12.46	12.28	11.3	18.4	5.93	10.69	12.8	11.68	10.74	10.93	51.9	7.9	8.79	23.9	46.6	9.68
Tm	65.6	40.6	43.5	48.3	39	67.3	25.3	38.1	46.8	42.6	40.2	42.1	236	34.4	37.7	118	266	38.3
Er	10.8	6.81	7.12	8.09	6.45	11.29	3.98	6.53	7.58	7.18	5.97	7	47.9	6.19	6.45	22.2	56.1	6.24
Yb	81.4	51	48.8	64.4	46.9	80.7	30.9	47.4	60.1	52.1	47.3	55	381	46.3	49.8	183	513	50.5
Lu	16.8	9.73	10	12.36	9.23	16.44	6.35	9.19	10.75	9.71	9.55	10.42	77.2	8.36	9.23	36.8	108.1	9.5
LaN	0.443119	0.132084	0.357904	0.16617	0.3366	0.0979974	-0.000720068	0.0766937	0.792501	0.345121	0.178952	0.0353643	0.144866	0.238602	0.494248	0.0605028	0.404772	0.362164
CeN	1.47546	1.17706	2.0557	1.32626	1.42573	1.60809	1.32626	1.06101	2.33753	1.80703	1.35942	0.994695	5.05637	1.09416	2.35411	3.24934	11.2069	1.49204
PrN	0.516274	0.639731	1.57127	0.931538	0.493827	0.460157	0.0392817	0.258137	2.09877	1.71717	0.249158	0.215488	1.78451	0.314254	2.7385	0.274972	2.59259	0.324355
NdN	1.34836	1.45889	3.5588	2.32095	1.0389	1.79045	0.56145	0.813439	3.29355	2.49779	0.97038	0.988064	6.21132	0.81786	3.82405	0.994695	4.99558	0.702918
SmN	24.2692	16.6553	18.5588	19.4426	15.3637	25.9007	6.25425	12.4405	19.3066	18.8987	14.9558	14.8199	44.1196	8.76954	14.412	17.2672	24.1332	10.3331
EuN	2.01786	2.66071	5.53571	3.53571	1.14286	3	0.553571	1	5.16071	5.67857	1.46429	1.51786	5.07143	0.839286	7.14286	1.33929	4.875	0.839286
GdN	131.74	83.4181	89.5219	84.4354	74.7711	130.722	36.9786	75.2798	90.5392	90.1831	79.3489	85.4527	175.483	50.8138	57.0193	99.1862	106.816	57.9858
TbN	239.118	143.802	152.893	141.598	134.711	229.477	71.9008	131.129	153.168	150.138	127.548	144.904	312.397	89.5317	96.1433	190.083	220.386	103.581
DyN	299.547	180.882	196.951	179.234	163.164	284.302	98.0635	177.585	201.071	192.831	170.993	186.238	600.742	129.378	128.554	322.621	490.317	154.1
HoN	318.345	209.173	224.101	220.863	203.237	330.935	106.655	192.266	230.216	210.072	193.165	196.583	933.453	142.086	158.094	429.856	838.129	174.101
TmN	412.838	255.507	273.757	303.965	245.437	423.537	159.22	239.773	294.525	268.093	252.989	264.947	1485.21	216.488	237.256	742.605	1674.01	241.032
ErN	446.281	281.405	294.215	334.298	266.529	466.529	164.463	269.835	313.223	296.694	246.694	289.256	1979.34	255.785	266.529	917.355	2318.18	257.851
YbN	500.923	313.846	300.308	396.308	288.615	496.615	190.154	291.692	369.846	320.615	291.077	338.462	2344.62	284.923	306.462	1126.15	3156.92	310.769
LuN	691.358	400.412	411.523	508.642	379.835	676.543	261.317	378.189	442.387	399.588	393.004	428.807	3176.95	344.033	379.835	1514.4	4448.56	390.947
YbN/GdN	3.80237	3.76233	3.35457	4.69362	3.85999	3.79901	5.14226	3.87478	4.08493	3.55516	3.66832	3.96081	13.3609	5.60719	5.3747	11.3539	29.5548	5.35941
Eu/Eu*	0.0258685	0.0531752	0.102437	0.0680744	0.0253588	0.0383085	0.0256088	0.0227997	0.0939629	0.104116	0.0310543	0.0302746	0.0461873	0.0281718	0.199992	0.0230012	0.0744564	0.0245697
	6C 4.1	6C 5.1	6C 6.1	6C 7.1	6C 8.1	6C 8.2	6C 9.1	6C 10.1	6C 12.1	6C 13.1	6C 15.1	6C 16.1	6C 17.1	6C 19.1	6C 20.1	6C 21.1	6C 22.1	6C 23.1
La	0.0213	0.044	5.3	0.233	1.47	0.02	5.6	0.022	0.203	0.49	0.0191	0.045	0.395	0.122	2.1	0.0032	0.0033	0.0005
Ce	2.98	3.84	28	6.7	13.3	3.96	21	7.4	5.03	8.7	4.33	2.92	9.14	5.5	11.9	3.39	3.21	3.48
Pr	0.103	0.187	2.5	0.399	1.81	0.087	2.6	0.223	0.322	0.63	0.348	0.1	0.344	0.237	1.03	0.144	0.146	0.101
Nd	1.52	3.44	12.6	3.8	11.9	1.46	13	4.4	2.97	3.49	5.92	1.58	1.73	1.79	6.1	2.46	2.32	1.82
Sm	3.33	7.5	8	4.8	9.5	3.51	6	7.9	4.81	3.91	11.1	2.69	1.82	2.72	5.5	5.15	5.65	4.19
Eu	0.259	0.58	0.7	0.505	5.59	0.196	0.304	0.32	0.483	0.89	0.597	0.294	0.114	0.309	0.304	0.099	0.087	0.084
Gd	13.45	42.3	34	26.2	33.1	13.8	23.1	42	26.5	18.7	52.5	15.1	15.2	19	26.5	22.5	23	17.9
Tb	2.94	14.2	11.4	8.1	10.6	2.8	8.6	14	9.83	6.39	15.1	5.55	6.28	7.53	8.8	4.62	4.76	3.71
Dy	18.9	179	151	107	122	19	122	169	134.7	84.1	182	80.1	94.9	105.7	110	32	34.3	26.9
Ho	3.88	61.2	55	40	43.2	4.18	46.7	59	50.8	30.1	61.8	31.7	37	39.8	41.5	6.06	6.67	6.24
Tm	11.1	275	275	178	211	13	237	278	245	156	275	160	192	212	194	18.3	19.6	19.5
Er	1.42	53.9	55	34.5	40.3	1.56	48.8	52	51.7	31.4	52	34.8	38.6	42.9	40.2	2.64	2.73	2.53
Yb	12.1	467	468	306	383	12.3	459	459	477	279	445	333	366	383	343	16.9	21.1	19.4
Lu	2.16	89.9	90	59.8	74	2.49	90	87	91.2	51.7	81.5	65.3	70.4	71.3	67.4	3.14	3.55	3.75
LaN	0.0907542	0.187473	22.582	0.992757	6.26331	0.0852152	23.8602	0.0937367	0.864934	2.08777	0.0813805	0.191734	1.683	0.519813	8.94759	0.0136344	0.0140605	0.00213038
CeN	4.94032	6.36605	46.4191	11.1074	22.0491	6.56499	34.8143	12.2679	8.33886	14.4231	7.17838	4.84085	15.1525	9.11804	19.7281	5.62003	5.32162	5.76923
PrN	1.156	2.09877	28.0584	4.47811	20.3143	0.976431	29.1807	2.50281	3.61392	7.07071	3.90572	1.12233	3.86083	2.65993	11.56	1.61616	1.63861	1.13356
NdN	3.35986	7.60389	27.8515	8.39965	26.3042	3.22723	28.7356	9.72591	6.56499	7.71441	13.0858	3.49248	3.82405	3.95668	13.4836	5.43767	5.12821	4.02299
SmN	22.6377	50.9857	54.3848	32.6309	64.5819	23.8613	40.7886	53.705	32.6988	26.5806	75.4589	18.2869	12.3725	18.4908	37.3895	35.0102	38.4092	28.484
EuN	4.625	10.3571	12.5	9.01786	99.8214	3.5	5.42857	5.71429	8.625	15.8929	10.6607	5.25	2.03571	5.51786	5.42857	1.76786	1.55357	1.5
GdN	68.413	215.158	172.94	133.266	168.362	70.1933	117.497	213.632	134.791	95.117	267.04	76.8057	77.3143	96.6429	134.791	114.446	116.989	91.0478
TbN	80.9917	391.185	314.05	223.14	292.011	77.135	236.915	385.675	270.799	176.033	415.978	152.893	173.003	207.438	242.424	127.273	131.129	102.204
DyN	77.8739	737.536	622.167	440.874	502.678	78.2859	502.678	696.333	555.006	346.518	749.897	330.037	391.018	435.517	453.234	131.85	141.327	110.836
HoN	69.7842	1100.72	989.209	719.424	776.978	75.1799	839.928	1061.15	913.669	541.367	1111.51	570.144	665.468	715.827	746.403	108.993	119.964	112.23
TmN	69.8553	1730.65	1730.65	1120.2	1327.88	81.8125	1491.5	1749.53	1541.85	981.75	1730.65	1006.92	1208.31	1334.17	1220.89	115.167	123.348	122.719
ErN	58.6777	2227.27	2272.73	1425.62	1665.29	64.4628	2016.53	2148.76	2136.36	1297.52	2148.76	1438.02	1595.04	1772.73	1661.16	109.091	112.81	104.545
YbN	74.4615	2873.85	2880	1883.08	2356.92	75.6923	2824.62	2824.62	2935.38	1716.92	2738.46	2049.23	2252.31	2356.92	2110.77	104	129.846	119.385
LuN	88.8889	3699.59	3703.7	2460.91	3045.27	102.469	3703.7	3580.25	3753.09	2127.57	3353.91	2687.24	2897.12	2934.16	2773.66	129.218	146.091	154.321
YbN/GdN	1.08841	13.3569	16.6532	14.1303	13.9991	1.07834	24.0398	13.2219	21.7772	18.0506	10.2549	26.6807	29.1318	24.388	15.6595	0.908729	1.1099	1.31123
Eu/Eu*	0.101592	0.0778313	0.109975	0.108717	0.857042	0.0744249	0.0685919	0.0427497	0.102991	0.261186	0.0622526	0.110419	0.045396	0.0958513	0.0630566	0.0236573	0.0199947	0.0250979

## Sheet: Table S3
Table S3: LA-ICP-MS garnet and orthopyroxene REE and trace element analyses
Arakakulam garnet
	04A GRT - 1	04A GRT - 2	04A GRT - 3	04A GRT - 4	04A GRT - 5	04A GRT - 6	04A GRT - 7	4B GRT - 1	4B GRT - 2	4B GRT - 3	4B GRT - 4	4B GRT - 5	4B GRT - 6	4B GRT - 7	4B GRT - 8	4B GRT - 9	4B GRT - 10
Pr	0.125	0.13	0.084	0.069	0.109	0.04	0.077	0.129	0.146	0.132	0.129	0.085	0.114	0.089	0.078	0.079	0.073
Nd	3.42	3.63	3.17	2.55	3.53	2.08	2.25	3.16	3.28	2.65	3.32	2.79	2.95	2.65	2.66	2.51	2.33
Sm	13.1	13.7	13.6	12.7	12.4	10.9	9.7	7.73	7.91	7.84	8.4	8.82	9.05	7.71	7.44	7.4	8.31
Eu	0.196	0.215	0.177	0.112	0.106	0.11	0.1	0.178	0.237	0.19	0.243	0.246	0.147	0.206	0.177	0.201	0.17
Gd	31.2	34.9	32	34.5	30.9	31.5	31.7	30.1	30.5	32.8	30.4	30.4	30.2	30.6	28.2	31.2	33.2
Tb	6.66	7.47	6.7	7.72	7.02	7.35	6.5	8.61	8.85	9.28	8.83	9.1	8.61	8.79	8.94	8.75	9.76
Dy	51.5	53.6	51.7	57.5	49.8	46.8	45.9	79	81.5	82.5	80.8	77.9	75.8	79.5	76.4	81.3	85.7
Ho	8.83	9.6	8.4	9.6	9.4	9.7	8.5	15.1	15.9	15.8	16.4	16.2	15.5	16.3	16.3	16.2	17.1
Tm	27.5	27.5	25.1	26.8	23.6	28.9	25.4	38.2	37.6	39.8	33.8	34.6	33.6	37.4	35.1	36.8	40.9
Er	3.28	3.72	3.12	4.4	2.65	3.03	2.79	3.99	3.1	3.85	3.99	4.16	3.9	3.68	3.62	3.71	4.62
Yb	20.7	18.6	21.5	18.8	21.3	20.5	21.8	16.5	19.3	20.4	16.9	15.8	17.5	16.8	17.8	17.8	19.4
Lu	1.88	2.55	2	2.23	2.36	2.43	2.48	1.93	1.46	1.84	1.78	2.09	1.67	2.05	1.98	2.27	2.19
PrN	1.40292	1.45903	0.942761	0.774411	1.22334	0.448934	0.864198	1.44781	1.63861	1.48148	1.44781	0.953984	1.27946	0.998878	0.875421	0.886644	0.819304
NdN	7.55968	8.02387	7.00707	5.6366	7.80283	4.5977	4.97347	6.98497	7.25022	5.85765	7.33864	6.16711	6.52078	5.85765	5.87975	5.54819	5.15031
SmN	89.0551	93.1339	92.4541	86.3358	84.2964	74.0993	65.9415	52.5493	53.7729	53.2971	57.104	59.9592	61.5228	52.4133	50.5778	50.3059	56.4922
EuN	3.5	3.83929	3.16071	2	1.89286	1.96429	1.78571	3.17857	4.23214	3.39286	4.33929	4.39286	2.625	3.67857	3.16071	3.58929	3.03571
GdN	158.698	177.518	162.767	175.483	157.172	160.224	161.241	153.103	155.137	166.836	154.629	154.629	153.611	155.646	143.438	158.698	168.871
TbN	183.471	205.785	184.573	212.672	193.388	202.479	179.063	237.19	243.802	255.647	243.251	250.689	237.19	242.149	246.281	241.047	268.871
DyN	212.196	220.849	213.02	236.918	205.192	192.831	189.122	325.505	335.806	339.926	332.921	320.972	312.32	327.565	314.792	334.981	353.111
HoN	158.813	172.662	151.079	172.662	169.065	174.46	152.878	271.583	285.971	284.173	294.964	291.367	278.777	293.165	293.165	291.367	307.554
TmN	173.065	173.065	157.961	168.66	148.521	181.875	159.849	240.403	236.627	250.472	212.712	217.747	211.454	235.368	220.894	231.592	257.395
ErN	135.537	153.719	128.926	181.818	109.504	125.207	115.289	164.876	128.099	159.091	164.876	171.901	161.157	152.066	149.587	153.306	190.909
YbN	127.385	114.462	132.308	115.692	131.077	126.154	134.154	101.538	118.769	125.538	104	97.2308	107.692	103.385	109.538	109.538	119.385
LuN	77.3663	104.938	82.3045	91.7695	97.1193	100	102.058	79.4239	60.0823	75.7202	73.251	86.0082	68.7243	84.3621	81.4815	93.4156	90.1235
YbN/GdN	0.802686	0.644789	0.812865	0.659278	0.833972	0.78736	0.832008	0.663205	0.765575	0.752465	0.672579	0.628802	0.70107	0.664229	0.763662	0.690233	0.706958
Eu/Eu*	0.028254	0.0283707	0.0247684	0.0152777	0.0156779	0.0167656	0.0157205	0.0309121	0.0405164	0.0308255	0.0409883	0.0409423	0.0244034	0.0353608	0.0325819	0.0343466	0.0269407
Arakakulam orthopyroxene
	4B OPX - 1	4B OPX - 2	4B OPX - 3	4B OPX - 4	4B OPX - 5
Pr	0.0272	0.071	0.0269	0.0175	0.022
Nd	0.254	0.295	0.242	0.102	0.225
Sm	0.294	0.23	0.259	0.148	0.255
Eu	0.0078	0.0051	0.007	0.0043	0.0067
Gd	0.689	0.604	0.643	0.463	0.536
Tb	0.1963	0.1761	0.1811	0.1444	0.1468
Dy	1.38	1.39	1.48	1.151	1.24
Ho	0.262	0.245	0.245	0.224	0.209
Tm	0.636	0.551	0.533	0.519	0.495
Er	0.063	0.061	0.048	0.0521	0.055
Yb	0.287	0.251	0.315	0.28	0.246
Lu	0.04	0.0386	0.0408	0.0358	0.0392
PrN	0.305275	0.796857	0.301908	0.196409	0.246914
NdN	0.56145	0.652078	0.534925	0.225464	0.497347
SmN	1.99864	1.56356	1.76071	1.00612	1.73351
EuN	0.139286	0.0910714	0.125	0.0767857	0.119643
GdN	3.50458	3.07223	3.2706	2.35504	2.72635
TbN	5.40771	4.85124	4.98898	3.97796	4.04408
DyN	5.68603	5.72724	6.09806	4.74248	5.10919
HoN	4.71223	4.40647	4.40647	4.02878	3.75899
TmN	4.00252	3.46759	3.35431	3.26621	3.11517
ErN	2.60331	2.52066	1.98347	2.15289	2.27273
YbN	1.76615	1.54462	1.93846	1.72308	1.51385
LuN	1.64609	1.58848	1.67901	1.47325	1.61317
YbN/GdN	0.503956	0.502767	0.592693	0.731656	0.555265
Eu/Eu*	0.0506197	0.0392906	0.0496889	0.0456901	0.0536532
Kozhikodupothai garnet
	6B GRT	6B GRT_1	6B GRT_2	6B GRT_3	6B GRT_4	6B GRT_5	6C GRT	6C GRT	6C GRT	6C GRT	6C GRT	6C GRT	6C GRT	6C GRT	6C GRT	6C GRT	6C GRT
Pr	0.093	0.086	0.103	0.099	0.071	0.046	0.207	0.162	0.221	0.222	0.218	0.163	0.132	0.161	0.183	0.141	0.167
Nd	2.05	2.09	2.08	1.98	1.61	1.54	4.63	3.97	4.34	4.52	4.48	3.87	3.87	4.11	4.5	3.6	3.06
Sm	5.27	5.59	7.2	6.07	4.96	4.06	11.95	10.75	11.78	11.1	11.68	10.58	10.04	12.09	10.94	9.25	8.43
Eu	0.168	0.19	0.166	0.209	0.217	0.186	0.172	0.145	0.19	0.2	0.194	0.167	0.105	0.201	0.142	0.18	0.154
Gd	18.6	19.1	22	22.2	17.7	16.9	35.8	33.9	33.6	34.4	34.9	30.6	33.6	35.2	34.6	32	26.9
Tb	4.21	4.42	4.63	4.79	3.91	3.77	6.57	6.55	6.77	6.62	6.82	5.9	6.57	6.7	6.78	6.16	5.15
Dy	33.5	33.2	37.1	32.5	30.6	30.4	42.8	38.2	38.5	39.6	39	37.5	41.3	40.8	41	37.5	28.9
Ho	6.26	6.67	7	7.08	5.78	6.3	7.15	6.26	6.22	6.68	6.67	6.22	6.94	6.87	6.86	6.52	5.08
Tm	21.3	24.8	19.5	23.9	21.4	22.1	15.2	15.9	13.9	17.8	16.2	14.9	17.8	14.8	19.5	14.3	12
Er	3.07	3.3	3.05	2.91	2.98	2.88	1.84	1.78	1.85	1.89	1.91	1.94	2.27	1.91	2.6	1.73	1.64
Yb	20.2	22.2	22.9	22.1	24.6	24.3	11.7	11	10.2	10.8	12.4	14.1	13.9	10.2	14.9	12.9	8.5
Lu	3.21	3.9	3.75	3.97	3.53	4.62	1.33	1.5	1.66	1.58	2.05	1.56	2.08	1.28	2.32	1.88	1.55
PrN	1.04377	0.965208	1.156	1.11111	0.796857	0.516274	2.32323	1.81818	2.48036	2.49158	2.44669	1.82941	1.48148	1.80696	2.05387	1.58249	1.8743
NdN	4.53139	4.61981	4.5977	4.37666	3.5588	3.40407	10.2343	8.77542	9.59328	9.99116	9.90274	8.55438	8.55438	9.08488	9.94695	7.95756	6.76393
SmN	35.826	38.0014	48.9463	41.2644	33.7186	27.6003	81.2373	73.0795	80.0816	75.4589	79.4018	71.9239	68.2529	82.189	74.3712	62.8824	57.308
EuN	3	3.39286	2.96429	3.73214	3.875	3.32143	3.07143	2.58929	3.39286	3.57143	3.46429	2.98214	1.875	3.58929	2.53571	3.21429	2.75
GdN	94.6083	97.1516	111.902	112.92	90.0305	85.9613	182.096	172.431	170.905	174.975	177.518	155.646	170.905	179.044	175.992	162.767	136.826
TbN	115.978	121.763	127.548	131.956	107.713	103.857	180.992	180.441	186.501	182.369	187.879	162.534	180.992	184.573	186.777	169.697	141.873
DyN	138.03	136.794	152.864	133.91	126.082	125.258	176.349	157.396	158.632	163.164	160.692	154.512	170.169	168.109	168.933	154.512	119.077
HoN	112.59	119.964	125.899	127.338	103.957	113.309	128.597	112.59	111.871	120.144	119.964	111.871	124.82	123.561	123.381	117.266	91.3669
TmN	134.047	156.073	122.719	150.409	134.676	139.081	95.6576	100.063	87.4764	112.02	101.951	93.7697	112.02	93.1403	122.719	89.9937	75.5192
ErN	126.86	136.364	126.033	120.248	123.14	119.008	76.0331	73.5537	76.4463	78.0992	78.9256	80.1653	93.8017	78.9256	107.438	71.4876	67.7686
YbN	124.308	136.615	140.923	136	151.385	149.538	72	67.6923	62.7692	66.4615	76.3077	86.7692	85.5385	62.7692	91.6923	79.3846	52.3077
LuN	132.099	160.494	154.321	163.374	145.267	190.123	54.7325	61.7284	68.3128	65.0206	84.3621	64.1975	85.5967	52.6749	95.4733	77.3663	63.786
YbN/GdN	1.31392	1.40621	1.25934	1.2044	1.68148	1.7396	0.395397	0.392575	0.367275	0.379835	0.429859	0.557478	0.500502	0.35058	0.521003	0.487719	0.382293
Eu/Eu*	0.0460002	0.0502077	0.0368581	0.0484115	0.0626267	0.0584956	0.0233273	0.021093	0.0270361	0.028522	0.0269679	0.0262086	0.01568	0.0274796	0.0202563	0.0284892	0.0283309

## Sheet: Table S4
Table S4 LA-MC-ICP-MS zircon Lu-Hf analyses							Hfi	epsilon	1s	T(DM)	T(DM)
Sample N	Analysis N	Hf176/Hf177	2 S.E.	Lu176/Hf177	Yb176/Hf177	U/Pb AGE				(Ga)	(crustal)
124A-1.1		0.281806	1.8e-05	2.82573e-05	0.00169898	581	0.281806	-21.41	0.6	1.98	2.84
124A-10.1		0.281698	9e-06	3.09669e-05	0.00192893	586	0.281698	-25.12	0.3	2.13	3.07
124A-12.1		0.281502	5.5e-06	2.96862e-05	0.00175773	591	0.281502	-31.95	0.2	2.39	3.49
124A-13.1		0.28161	8.4e-06	4.00728e-05	0.00246761	540	0.28161	-29.26	0.3	2.24	3.29
124A-2.1		0.281713	1.5e-05	3.00746e-05	0.00176618	579	0.281713	-24.75	0.5	2.11	3.05
124A-6.1		0.281697	9.9e-06	2.97952e-05	0.00177855	602	0.281697	-24.81	0.3	2.13	3.07
124A-7.1		0.281664	4.8e-06	2.85393e-05	0.00188607	559	0.281664	-26.92	0.2	2.17	3.16
124B-10.1		0.281603	6.1e-06	0.000556665	0.0201791	2017	0.281582	2.92	0.2	2.28	2.44
124B-11.1		0.281556	7e-06	0.000563199	0.0214632	2085	0.281534	2.77	0.2	2.35	2.5
124B-12.1		0.281529	7.2e-06	0.000702797	0.027648	1939	0.281503	-1.65	0.3	2.39	2.66
124B-13.1		0.281478	6e-06	0.000848021	0.0328178	2041	0.281445	-1.38	0.2	2.47	2.72
124B-13.2		0.281572	5e-06	7.65192e-05	0.00383266	515	0.281571	-31.17	0.2	2.3	3.39
124B-19.1		0.281488	6.7e-06	0.000395428	0.0152019	2006	0.281473	-1.19	0.2	2.43	2.68
124B-20.2		0.281525	7.5e-06	0.00106549	0.040247	1998	0.281485	-0.96	0.3	2.42	2.66
124B-3.1		0.281657	9.6e-06	0.00175825	0.0718442	2084	0.281587	4.66	0.3	2.28	2.39
124B-4.1		0.281622	8.8e-06	0.00104166	0.041892	2170	0.281579	6.33	0.3	2.29	2.35
124B-7.2		0.28163	8.8e-06	0.000526662	0.0208324	2065	0.281609	5	0.3	2.25	2.35
124B-9.1		0.281711	1.4e-05	0.00046792	0.0200293	2055	0.281693	7.74	0.5	2.13	2.18
125B-1.1		0.281684	6.6e-06	0.000162626	0.00730843	543	0.281682	-26.62	0.2	2.15	3.13
125B-13.1A		0.28155	6.5e-06	0.000803545	0.0337786	1902	0.281521	-1.85	0.2	2.37	2.64
125B-14.1		0.281593	7.1e-06	0.000921264	0.0360201	1989	0.281558	1.45	0.2	2.32	2.51
125B-16.1		0.2816	8.2e-06	0.0007772	0.0327748	1964	0.281571	1.34	0.3	2.3	2.5
125B-18.1		0.281537	9.9e-06	0.00102657	0.0440778	1982	0.281498	-0.83	0.3	2.4	2.64
125B-4.1		0.281589	8.6e-06	0.000977374	0.0414099	2065	0.281551	2.92	0.3	2.33	2.48
125B-7.1		0.281679	9.7e-06	0.000999511	0.0438593	2008	0.281641	4.82	0.3	2.21	2.32
125B-8.1		0.281651	6.8e-06	0.000204968	0.00861283	595	0.281649	-26.66	0.2	2.2	3.17
125B-9.1		0.281622	6.4e-06	0.00033584	0.0137354	592	0.281618	-27.8	0.2	2.25	3.24
126A-10.2		0.281674	6.6e-06	1.5265e-05	0.000697873	540	0.281674	-26.98	0.2	2.16	3.15
126A-15.1		0.281588	4.4e-06	0.00110838	0.0500298	1990	0.281546	1.04	0.2	2.34	2.53
126A-4.1		0.281574	5.3e-06	0.000890447	0.039887	2001	0.28154	1.08	0.2	2.34	2.54
126A-8.1		0.281584	5.6e-06	0.00130595	0.0605203	2030	0.281534	1.51	0.2	2.36	2.54
126B-14.1		0.281458	9e-06	0.000375065	0.0173882	2013	0.281444	-2.07	0.3	2.47	2.74
126B-15.1		0.281418	5.5e-06	0.000195772	0.00899789	2029	0.28141	-2.88	0.2	2.51	2.8
126B-22.1		0.281652	1.8e-05	0.000208265	0.00973083	2065	0.281644	6.23	0.6	2.2	2.28
126C-15.1		0.281523	8.5e-06	0.00105	0.0477669	2024	0.281483	-0.43	0.3	2.42	2.65
126C-6.1		0.281528	8.6e-06	0.000391735	0.017996	2118	0.281512	2.77	0.3	2.38	2.53

## Sheet: Table S5
Table S5 SIMS zircon O-isotope analyses
SHRIMP spot	d18O	1s
124A-13.1	7.35331	0.160206
124A-15.1	7.69242	0.182831
124A-14.1	7.38961	0.249933
124A-7.1	7.59596	0.205667
124A-9.1	7.86645	0.197829
124A-11.1	7.50695	0.210192
124A-2.1	7.68447	0.183214
124A-1.1	7.86198	0.196161
124A-10.1	7.679	0.18545
124A-12.1	7.32646	0.33232
124A-8.1	7.72574	0.242092
124A-6.1	7.6064	0.202771
124A-3.1	7.38314	0.279087
124B-13.2	7.11712	0.189268
124B-16.1	7.59546	0.197264
124B-15.1	7.5706	0.204244
124B-7.1	7.24044	0.330545
124B-14.1	7.66806	0.177592
124B-8.1	7.57955	0.214924
124B-18.1	7.36475	0.215351
124B-9.1	7.5348	0.1967
124B-20.2	7.53629	0.179133
124B-12.1	7.57159	0.197797
124B-3.1	7.58502	0.215865
124B-10.1	7.54773	0.177742
124B-4.1	7.33789	0.185018
124B-13.1	7.03458	0.245042
124B-19.1	7.46071	0.295285
124B-7.2	7.61286	0.200907
124B-11.1	7.54673	0.173717
125B-6.2	7.8693	0.280194
125B-19.1	7.31725	0.259736
125B-11.2	7.3557	0.256444
125B-10.1	7.147	0.310434
125B-9.1	7.38476	0.25023
125B-8.1	7.18484	0.261436
125B-2.1	7.54228	0.266298
125B-1.1	7.76521	0.259123
125B-11.1	7.24085	0.23354
125B-5.1	7.20413	0.280852
125B-6.1	7.36227	0.278508
125B-13.1A	7.06392	0.309381
125B-15.1	7.22825	0.238035
125B-18.1	7.74692	0.237058
125B-4.1	7.31307	0.259675
125B-14.1	7.30849	0.288049
125B-7.1	6.87118	0.280509
125B-16.1	7.47887	0.254294
126A-12.1	7.7294	0.262842
126A-10.2	6.53837	0.25694
126A-16.1	8.13754	0.253477
126A-9.1	7.72891	0.241086
126A-18.1	7.573	0.257176
126A-17.1	8.08821	0.249249
126A-13.1	7.49263	0.259217
126A-4.1	7.34513	0.251515
126A-3.1	8.02232	0.270293
126A-15.1	7.67044	0.295878
126A-8.1	7.47447	0.251091
126A-5.1	7.63359	0.259386
126B-8.1	8.1632	0.232514
126B-1.1	7.97625	0.240743
126B-19.1	8.16469	0.230291
126B-12.1	8.11696	0.176567
126B-18.1	8.14729	0.225395
126B-14.1	7.81764	0.142553
126B-21.1	7.64213	0.204818
126B-22.1	7.91808	0.251705
126B-15.1	7.488	0.232965
126C-8.2	7.72765	0.21637
126C-4.1	7.81367	0.249779
126C-8.1	7.7361	0.182284
126C-10.1	7.92454	0.199571
126C-16.1	7.91261	0.170513
126C-9.1	7.92255	0.195246
126C-20.1	7.91808	0.230649
126C-17.1	7.81416	0.240493
126C-7.1	7.93299	0.242918
126C-5.1	7.85891	0.173171
126C-12.1	8.10652	0.195196
126C-15.1	8.37849	0.253538
126C-6.1	7.80123	0.194097
